# Supplementary material for: Rare variant of the epigenetic regulator SMCHD1 in a patient with pituitary hormone deficiency
Source: Sci Rep. 2020 Jul 3;10:10985. doi: 10.1038/s41598-020-67715-x (PMC7335161; doi:10.1038/s41598-020-67715-x)
Supplement: Supplementary file 3 — Supplementary file3 (XLSX 11 kb) [file 41598_2020_67715_MOESM3_ESM.xlsx]

## Sheet: Supplementary Table 2
Supplementary Table 2. Assessment of facioscapulohumeral muscular dystrophy 2 (FSHD2)-related clinical features in patient 1
Clinical features	Symptoms	Patient 1
Subjective symptom of muscle weakness	Fatigue, cramp, neck pain or shoulder pain	None, except for mild fatigability
Facial muscle weakness	Difficulty in smiling, whistling, puffing lips or closing eyelids	No
Upper limb and shoulder muscle weakness	Scapular wing sign	Not examined
	Difficulty in lifting objects above the shoulders	No
Trunk muscle weakness	Difficulty in getting out of bed or chair	No
Lower extremity muscle weakness	Difficulty in climbing upstairs	No
	Foot drop	No
	Unable to walk on tiptoes or heels	Able to walk on tiptoes and heels, but slightly unstable
Muscle asymmetry		No
Neurological symptom		Mild mental retardation
Skeletal abnormality		No
Respiratory failure		No
Hearing loss		No
Retinitis or Coat's disease		No
Abnormal laboratory findings	Elevated serum creatine kinase levels	No
	Electromyogram	Not examined
	Muscle biopsy	Not examined
Clinical features of FSHD2 are described in DeSimone et al. [Compr. Physiol. 7, 1229–1279 (2017)].
